# Supplementary material for: Ascorbic acid metabolism during sweet cherry (Prunus avium) fruit development
Source: PLoS One. 2017 Feb 28;12(2):e0172818. doi: 10.1371/journal.pone.0172818 (PMC5330498; doi:10.1371/journal.pone.0172818)
Supplement: S1 Appendix — (XLSX) [file pone.0172818.s001.xlsx]

## Sheet: AsA conten
				AsA(ug/gFW)	AsA(mg/100gFW)		T-AsA(ug/gFW)	T-AsA(mg/100gFW)	DHA(mg/100gFW)	AsA/DHA	AsA/DHA
H1	0.137	0.254	9.27333	417.3	41.73	14.0989	634.451	63.45	21.72	1.92127	1.92
	0.135	0.239	9.14	411.3	41.13	13.2747	597.363	59.74	18.61	2.2101	2.21
	0.125	0.235	8.47333	381.3	38.13	13.0549	587.473	58.75	20.62	1.84918	1.85
Average					40.33			60.6467	20.3167	1.99352	1.99
					1.92873			2.47771	1.57703	0.191001	0.19
H2	0.104	0.163	7.07333	318.3	31.83	9.0989	409.451	40.95	9.12	3.49013	3.49
	0.086	0.141	5.87333	264.3	26.43	7.89011	355.055	35.51	9.08	2.91079	2.91
	0.095	0.147	6.47333	291.3	29.13	8.21978	369.89	36.99	7.86	3.70611	3.71
					29.13			37.8167	8.68667	3.36901	3.37
					2.7			2.81264	0.716194	0.411259	0.41
H3	0.091	0.135	6.20667	279.3	27.93	7.56044	340.22	34.02	6.09	4.58621	4.59
	0.084	0.137	5.74	258.3	25.83	7.67033	345.165	34.52	8.69	2.97238	2.97
	0.081	0.129	5.54	249.3	24.93	7.23077	325.385	32.54	7.61	3.27595	3.28
					26.23			33.6933	7.46333	3.61151	3.61
					1.53948			1.02963	1.30619	0.857647	0.86
H4	0.082	0.105	5.60667	252.3	25.23	5.91209	266.044	26.6	1.37	18.4161	18.42
	0.076	0.096	5.20667	234.3	23.43	5.41758	243.791	24.4	0.97	24.1546	24.15
	0.071	0.097	4.87333	219.3	21.93	5.47253	246.264	24.63	2.7	8.12222	8.12
					23.53			25.21	1.68	16.8976	16.9
					1.65227			1.20926	0.905704	8.12335	8.12
H5	0.077	0.1	5.27333	237.3	23.73	5.63736	253.681	25.37	1.64	14.4695	14.47
	0.069	0.097	4.74	213.3	21.33	5.47253	246.264	24.63	3.3	6.46364	6.46
	0.058	0.078	4.00667	180.3	18.03	4.42857	199.286	19.93	1.9	9.48947	9.49
					21.03			23.31	2.28	10.1409	10.14
					2.86182			2.95046	0.892861	4.04249	4.04
H6	0.094	0.139	6.40667	288.3	28.83	7.78022	350.11	35.01	6.18	4.66505	4.67
	0.095	0.132	6.47333	291.3	29.13	7.3956	332.802	33.28	4.15	7.01928	7.02
	0.099	0.137	6.74	303.3	30.33	7.67033	345.165	34.52	4.19	7.23866	7.24
					29.43			34.27	4.84	6.30766	6.31
					0.793725			0.891684	1.16065	1.42677	1.43
红灯	0d	10d	20d	30d	40d	50d
T-AsA(mg/100gFW)	60.65±2.48	37.82±2.81	33.69±1.03	25.21±1.21	23.31±2.95	34.27±0.89
AsA(mg/100gFW)	40.33±1.93	29.13±2.7	26.23±1.54	23.53±1.65	21.03±2.86	29.43±0.79
DHA(mg/100gFW)	21.32±1.58	8.67±0.72	7.46±1.31	1.68±0.91	2.28±0.89	4.48±1.16
	mg/100gFW			g
	T-AsA	AsA	DHA	weight	AsA/DHA	SD1	SD	SD	SD	SD	AsA/DHA	DHA	AsA/DHA
0	60.65	40.33	21.32	0.17	1.99	2.48	1.93	1.58	0.03	0.19	1.89165	20.32	1.98474
10	37.82	29.13	8.67	0.82	3.37	2.81	2.7	0.72	0.05	0.41	3.35986	8.69	3.35213
20	33.69	26.23	7.46	1.96	3.61	1.03	1.54	1.31	0.08	0.86	3.51609	7.46	3.51609
30	25.21	23.53	1.68	5.74	16.9	1.21	1.65	0.91	0.38	8.12	14.006	1.68	14.006
40	23.31	21.03	2.28	6.71	10.14	2.95	2.86	0.89	0.73	4.04	9.22368	2.28	9.22368
50	34.27	29.43	4.48	8.19	6.31	0.89	0.79	1.16	0.76	1.43	6.5692	4.84	6.08058
	AsA(mg/100gFW)	T-AsA(mg/100gFW)	AsA单果积累量	T-AsA单果积累量
0	41.73	63.45	0.070941	0.107865
	41.13	59.74	0.069921	0.101558
	38.13	58.75	0.064821	0.099875
			0.068561	0.103099
			0.00327884	0.0042121
10	31.83	40.95	0.261006	0.33579
	26.43	35.51	0.216726	0.291182
	29.13	36.99	0.238866	0.303318
			0.238866	0.310097
			0.02214	0.0230636
20	27.93	34.02	0.547428	0.666792
	25.83	34.52	0.506268	0.676592
	24.93	32.54	0.488628	0.637784
			0.514108	0.660389
			0.0301738	0.0201807
30	25.23	26.6	1.4482	1.52684
	23.43	24.4	1.34488	1.40056
	21.93	24.63	1.25878	1.41376
			1.35062	1.44705
			0.0948404	0.0694113
40	23.73	25.37	1.59228	1.70233
	21.33	24.63	1.43124	1.65267
	18.03	19.93	1.20981	1.3373
			1.41111	1.5641
			0.192028	0.197976
50	28.83	35.01	2.36118	2.86732
	29.13	33.28	2.38575	2.72563
	30.33	34.52	2.48403	2.82719
			2.41032	2.80671
			0.0650061	0.0730289
积累量	mg/100gFW		mg单果积累量	单果积累量
红灯	T-AsA	AsA	T-AsA	AsA	误差1	误差2	误差3	误差4
0	60.65	40.33	0.1	0.07	2.48	1.93	0.004	0.003
10	37.82	29.13	0.31	0.24	2.81	2.7	0.02	0.02
20	33.69	26.23	0.66	0.51	1.03	1.54	0.02	0.03
30	25.21	23.53	1.45	1.35	1.21	1.65	0.07	0.09
40	23.31	21.03	1.56	1.41	2.95	2.86	0.2	0.19
50	34.27	29.43	2.81	2.41	0.89	0.79	0.07	0.07
红灯	AsA(mg/100gFW)		T-AsA(mg/100gFW)		DHA(mg/100gFW)		AsA/DHA		AsA单果积累量		T-AsA单果积累量
H1	41.73	a	63.45	a	21.72	a	1.92127	.	0.070941	e	0.107865	e
	41.13		59.74		18.61		2.2101		0.069921		0.101558
	38.13		58.75		20.62		1.84918		0.064821		0.099875
H2	31.83	b	40.95	b	9.12	b	3.49013	bc	0.261006	d	0.33579	d
	26.43		35.51		9.08		2.91079		0.216726		0.291182
	29.13		36.99		7.86		3.70611		0.238866		0.303318
H3	27.93	bc	34.02	c	6.09	b	4.58621	bc	0.547428	c	0.666792	c
	25.83		34.52		8.69		2.97238		0.506268		0.676592
	24.93		32.54		7.61		3.27595		0.488628		0.637784
H4	25.23	cd	26.6	d	1.37	d	18.4161	a	1.4482	b	1.52684	b
	23.43		24.4		0.97		24.1546		1.34488		1.40056
	21.93		24.63		2.7		8.12222		1.25878		1.41376
H5	23.73	e	25.37	d	1.64	d	14.4695	b	1.59228	b	1.70233	b
	21.33		24.63		3.3		6.46364		1.43124		1.65267
	18.03		19.93		1.9		9.48947		1.20981		1.3373
H6	28.83	b	35.01	bc	6.18	c	4.66505	bc	2.36118	a	2.86732	a
	29.13		33.28		4.15		7.01928		2.38575		2.72563
	30.33		34.52		4.19		7.23866		2.48403		2.82719

## Sheet: GalLDH GalDH 
GalLDH								GalDH
	0min	1min	ΔA550						0min	1min	ΔA550			U.g-1FW
H1	0.134	0.165	0.031	0.0558	0.161272	0.16		H1	1.245	1.251	0.006	0.0108	0.0870968	0.09
	0.096	0.126	0.03	0.054	0.156069	0.16			1.23	1.235	0.005	0.009	0.0725806	0.07
	0.137	0.168	0.031	0.0558	0.161272	0.16			1.225	1.229	0.004	0.0072	0.0580645	0.06
					0.159538	0.16							0.0725806	0.07
					0.00300356	0.003							0.0145161	0.01
H2	0.041	0.058	0.017	0.0306	0.0884393	0.09		H2	0.74	0.745	0.005	0.009	0.0725806	0.07
	0.035	0.056	0.021	0.0378	0.109249	0.11			0.785	0.788	0.003	0.0054	0.0435484	0.04
	0.05	0.07	0.02	0.036	0.104046	0.1			0.756	0.76	0.004	0.0072	0.0580645	0.06
					0.100578	0.1							0.0580645	0.06
					0.0108295	0.01							0.0145161	0.01
H3	0.045	0.065	0.02	0.036	0.104046	0.1		H3	0.87	0.874	0.004	0.0072	0.0580645	0.06
	0.041	0.064	0.023	0.0414	0.119653	0.12			0.849	0.853	0.004	0.0072	0.0580645	0.06
	0.031	0.054	0.023	0.0414	0.119653	0.12			0.804	0.809	0.005	0.009	0.0725806	0.07
					0.114451	0.11							0.0629032	0.06
					0.00901067	0.009							0.00838089	0.008
H4	0.027	0.041	0.014	0.0252	0.0728324	0.07		H4	0.449	0.456	0.007	0.0126	0.101613	0.1
	0.021	0.033	0.012	0.0216	0.0624277	0.06			0.479	0.484	0.005	0.009	0.0725806	0.07
	0.033	0.049	0.016	0.0288	0.083237	0.08			0.463	0.467	0.004	0.0072	0.0580645	0.06
					0.0728324	0.07							0.0774194	0.08
					0.0104046	0.01							0.0221738	0.02
H5	0.052	0.067	0.015	0.027	0.0780347	0.08		H5	0.295	0.303	0.008	0.0144	0.116129	0.12
	0.074	0.087	0.013	0.0234	0.0676301	0.07			0.305	0.312	0.007	0.0126	0.101613	0.1
	0.063	0.077	0.014	0.0252	0.0728324	0.07			0.306	0.311	0.005	0.009	0.0725806	0.07
					0.0728324	0.07							0.0967742	0.1
					0.00520231	0.005							0.0221738	0.02
H6	0.081	0.095	0.014	0.0252	0.0728324	0.07		H6	0.269	0.275	0.006	0.0108	0.0870968	0.09
	0.099	0.114	0.015	0.027	0.0780347	0.08			0.278	0.284	0.006	0.0108	0.0870968	0.09
	0.083	0.097	0.014	0.0252	0.0728324	0.07			0.272	0.279	0.007	0.0126	0.101613	0.1
					0.0745665	0.07							0.0919355	0.09
					0.00300356	0.003							0.00838089	0.008
	GalLDH(U.g-1FW)	GalDH(U.g-1FW)
0	0.16	0.07	0.003	0.01
10	0.1	0.06	0.01	0.01
20	0.11	0.06	0.009	0.008
30	0.07	0.08	0.01	0.01
40	0.07	0.1	0.005	0.01
50	0.07	0.09	0.003	0.008

## Sheet: MDHAR
MDHAR	0.16g，								DHAR									GR	注：红灯H1称0.14g,滨库B4称0.16g								APX			注：红灯H1称0.14g,滨库B4称0.16g
		0min	1min	ΔA340			U.g-1FW				0min	1min	ΔA265			U.g-1FW				0min	1min	ΔA340			U.g-1FW				0min	1min	ΔA290			U.g-1FW
	H1	0.868	0.834	0.034	0.0612	0.705069	0.71			H1	0.796	0.85	0.054	0.0972	0.495918	0.5			H1	0.935	0.925	0.01	0.018	0.207373	0.21		红灯	H1	1.624	1.482	0.142	0.2556	6.52041	6.52
		0.88	0.846	0.034	0.0612	0.705069	0.71				0.589	0.643	0.054	0.0972	0.495918	0.5				0.972	0.963	0.009	0.0162	0.186636	0.19				1.689	1.547	0.142	0.2556	6.52041	6.52
		0.895	0.862	0.033	0.0594	0.684332	0.68				0.592	0.641	0.049	0.0882	0.45	0.45				1.032	1.02	0.012	0.0216	0.248848	0.25				1.804	1.644	0.16	0.288	7.34694	7.35
						0.698157	0.7								0.480612	0.48								0.214286	0.21								6.79592	6.8
						0.0119727	0.01								0.026511	0.03								0.0316768	0.03								0.477198	0.48
	H2	0.856	0.844	0.012	0.0216	0.174194	0.17			H2	0.547	0.559	0.012	0.0216	0.0771429	0.08			H2	0.988	0.977	0.011	0.0198	0.159677	0.16			H2	1.63	1.488	0.142	0.2556	4.56429	4.56
		0.901	0.889	0.012	0.0216	0.174194	0.17				0.516	0.531	0.015	0.027	0.0964286	0.1				1.067	1.057	0.01	0.018	0.145161	0.15				1.603	1.477	0.126	0.2268	4.05	4.05
		0.908	0.892	0.016	0.0288	0.232258	0.23				0.537	0.558	0.021	0.0378	0.135	0.14				1.177	1.165	0.012	0.0216	0.174194	0.17				1.528	1.414	0.114	0.2052	3.66429	3.66
						0.193548	0.19								0.102857	0.1								0.159677	0.16								4.09286	4.09
						0.0335236	0.03								0.0294594	0.03								0.0145161	0.01								0.451528	0.45
	H3	1.193	1.179	0.014	0.0252	0.203226	0.2			H3	0.586	0.621	0.035	0.063	0.225	0.23			H3	1.486	1.47	0.016	0.0288	0.232258	0.23			H3	1.827	1.782	0.045	0.081	1.44643	1.45
		1.165	1.15	0.015	0.027	0.217742	0.22				0.598	0.639	0.041	0.0738	0.263571	0.26				1.486	1.472	0.014	0.0252	0.203226	0.2				1.825	1.775	0.05	0.09	1.60714	1.61
		1.2	1.183	0.017	0.0306	0.246774	0.25				0.595	0.638	0.043	0.0774	0.276429	0.28				1.469	1.452	0.017	0.0306	0.246774	0.25				1.785	1.735	0.05	0.09	1.60714	1.61
						0.222581	0.22								0.255	0.26								0.227419	0.23								1.55357	1.55
						0.0221738	0.02								0.0267643	0.03								0.0221738	0.02								0.0927884	0.09
	H4	0.574	0.569	0.005	0.009	0.0725806	0.07			H4	0.322	0.359	0.037	0.0666	0.237857	0.24			H4	0.963	0.955	0.008	0.0144	0.116129	0.12			H4	0.905	0.851	0.054	0.0972	1.73571	1.74
		0.565	0.56	0.005	0.009	0.0725806	0.07				0.274	0.296	0.022	0.0396	0.141429	0.14				0.934	0.923	0.011	0.0198	0.159677	0.16				0.985	0.929	0.056	0.1008	1.8	1.8
		0.55	0.543	0.007	0.0126	0.101613	0.1				0.282	0.309	0.027	0.0486	0.173571	0.17				0.927	0.917	0.01	0.018	0.145161	0.15				0.97	0.922	0.048	0.0864	1.54286	1.54
						0.0822581	0.08								0.184286	0.18								0.140323	0.14								1.69286	1.69
						0.0167618	0.02								0.049099	0.05								0.0221738	0.02								0.133821	0.13
	H5	0.478	0.471	0.007	0.0126	0.101613	0.1			H5	0.173	0.197	0.024	0.0432	0.154286	0.15			H5	0.841	0.836	0.005	0.009	0.0725806	0.07			H5	0.583	0.455	0.128	0.2304	4.11429	4.11
		0.475	0.469	0.006	0.0108	0.0870968	0.09				0.201	0.236	0.035	0.063	0.225	0.23				0.806	0.798	0.008	0.0144	0.116129	0.12				0.63	0.496	0.134	0.2412	4.30714	4.31
		0.467	0.462	0.005	0.009	0.0725806	0.07				0.16	0.183	0.023	0.0414	0.147857	0.15				0.803	0.795	0.008	0.0144	0.116129	0.12				0.547	0.422	0.125	0.225	4.01786	4.02
						0.0870968	0.09								0.175714	0.18								0.101613	0.1								4.14643	4.15
						0.0145161	0.01								0.0428035	0.04								0.0251427	0.03								0.147297	0.15
	H6	0.487	0.483	0.004	0.0072	0.0580645	0.06			H6	0.207	0.23	0.023	0.0414	0.147857	0.15			H6	0.76	0.756	0.004	0.0072	0.00580645	0.01			H6	0.631	0.603	0.028	0.0504	0.9	0.9
		0.441	0.437	0.004	0.0072	0.0580645	0.06				0.232	0.243	0.011	0.0198	0.0707143	0.07				0.852	0.848	0.004	0.0072	0.00580645	0.01				0.648	0.623	0.025	0.045	0.803571	0.8
		0.457	0.454	0.003	0.0054	0.0435484	0.04				0.201	0.22	0.019	0.0342	0.122143	0.12				0.876	0.869	0.007	0.0126	0.0101613	0.01				0.549	0.52	0.029	0.0522	0.932143	0.93
						0.0532258	0.05								0.113571	0.11								0.00725806	0.01								0.878571	0.88
						0.00838089	0.01								0.0392792	0.04								0.00251427	0.003								0.0669107	0.07
	红灯	MDHAR(U.g-1FW)	DHAR(U.g-1FW)	GR(U.g-1FW)	APX(U.g-1FW)	误差1	误差2	误差3	误差4
红灯	0	0.7	0.48	0.21	6.8	0.01	0.03	0.03	0.48
	10	0.19	0.1	0.16	4.09	0.03	0.03	0.01	0.45
	20	0.22	0.26	0.23	1.55	0.02	0.03	0.02	0.09
	30	0.08	0.18	0.14	1.69	0.02	0.05	0.02	0.13
	40	0.09	0.18	0.1	4.15	0.01	0.04	0.03	0.15
	50	0.05	0.11	0.01	0.88	0.01	0.04	0.003	0.07
	红灯	编号	MDHAR酶		DHAR		GR		APX
	H1	1	0.705069	a	0.495918	a	0.207373	a	6.52041	a
		1	0.705069		0.495918		0.186636		6.52041
		1	0.684332		0.45		0.248848		7.34694
	H2	2	0.174194	b	0.0771429	e	0.159677	b	4.56429	b
		2	0.174194		0.0964286		0.145161		4.05
		2	0.232258		0.135		0.174194		3.66429
	H3	3	0.203226	b	0.225	b	0.232258	a	1.44643	c
		3	0.217742		0.263571		0.203226		1.60714
		3	0.246774		0.276429		0.246774		1.60714
	H4	4	0.0725806	c	0.237857	c	0.116129	b	1.73571	c
		4	0.0725806		0.141429		0.159677		1.8
		4	0.101613		0.173571		0.145161		1.54286
	H5	5	0.101613	c	0.154286	cd	0.0725806	c	4.11429	b
		5	0.0870968		0.225		0.116129		4.30714
		5	0.0725806		0.147857		0.116129		4.01786
	H6	6	0.0580645	c	0.147857	de	0.00580645	d	0.9	d
		6	0.0580645		0.0707143		0.00580645		0.803571
		6	0.0435484		0.122143		0.0101613		0.932143
