# Supplementary material for: Ascorbic acid metabolism during sweet cherry (Prunus avium) fruit development
Source: PLoS One. 2017 Feb 28;12(2):e0172818. doi: 10.1371/journal.pone.0172818 (PMC5330498; doi:10.1371/journal.pone.0172818)
Supplement: S2 Appendix — (XLSX) [file pone.0172818.s002.xlsx]

## Sheet: gene expression in fruit 
1-SYBR	AO1	0		0.003368	0.000194955	0.000194955	0.000112557	0.000112557	0.0147502	0.0022165	0.0022165	0.0012797	0.0012797	0.0147502	0.0022165	0.0022165	0.0012797	3	0.0835098
1-SYBR	AO1	10		0.00461752	0.000200861	0.000200861	0.00014203	0.00014203	0.0362632	0.00362561	0.00362561	0.00256369	0.00256369	0.0362632	0.00362561	0.00362561	0.00256369	2	0.062757
1-SYBR	AO1	20		0.0107809	0.00205102	0.00205102	0.00118416	0.00118416	0.0830496	0.017525	0.017525	0.010118	0.010118	0.0830496	0.017525	0.017525	0.010118	3	0.274467
1-SYBR	AO1	30		0.211411	0.0231162	0.0231162	0.0133461	0.0133461	1.34363	0.379796	0.379796	0.219275	0.219275	1.34363	0.379796	0.379796	0.219275	3	0.157748
1-SYBR	AO1	40		0.411993	0.0332539	0.0332539	0.0235141	0.0235141	0.944414	0.200408	0.200408	0.14171	0.14171	0.944414	0.200408	0.200408	0.14171	2	0.116447
1-SYBR	AO1	50		1	0.104018	0.104018	0.0600549	0.0600549	1	0.204284	0.204284	0.117943	0.117943	1	0.204284	0.204284	0.117943	3	0.150066
1-SYBR	AO2	0		1	0.0919046	0.0919046	0.0530611	0.0530611	4.37952	0.728589	0.728589	0.420651	0.420651	4.37952	0.728589	0.728589	0.420651	3	0.13259
1-SYBR	AO2	10		0.230651	0.0143013	0.0143013	0.0101125	0.0101125	1.81139	0.198	0.198	0.140007	0.140007	1.81139	0.198	0.198	0.140007	2	0.089453
1-SYBR	AO2	20		0.0951249	0.0297044	0.0297044	0.0210042	0.0210042	0.732786	0.238404	0.238404	0.168577	0.168577	0.732786	0.238404	0.238404	0.168577	2	0.450507
1-SYBR	AO2	30		0.00656837	0.00161465	0.00161465	0.00114173	0.00114173	0.0417454	0.014957	0.014957	0.0105762	0.0105762	0.0417454	0.014957	0.014957	0.0105762	2	0.354646
1-SYBR	AO2	40		0.0209171	0.00614531	0.00614531	0.00434539	0.00434539	0.0479483	0.0169408	0.0169408	0.011979	0.011979	0.0479483	0.0169408	0.0169408	0.011979	2	0.423855
1-SYBR	AO2	50		0.0455837	0.00373755	0.00373755	0.00215788	0.00215788	0.0455837	0.00884313	0.00884313	0.00510558	0.00510558	0.0455837	0.00884313	0.00884313	0.00510558	3	0.118291
2-SYBR	APX1	0		0.615754	0.0578043	0.0578043	0.0333733	0.0333733	2.69671	0.45159	0.45159	0.260725	0.260725	2.69671	0.45159	0.45159	0.260725	3	0.135434
2-SYBR	APX1	10		0.259147	0.0237945	0.0237945	0.0137378	0.0137378	2.03518	0.261697	0.261697	0.151091	0.151091	2.03518	0.261697	0.261697	0.151091	3	0.132467
2-SYBR	APX1	20		0.2464	0.0345832	0.0345832	0.0199666	0.0199666	1.89812	0.31781	0.31781	0.183488	0.183488	1.89812	0.31781	0.31781	0.183488	3	0.202488
2-SYBR	APX1	30		0.52197	0.0696991	0.0696991	0.0402408	0.0402408	3.31739	0.971569	0.971569	0.560936	0.560936	3.31739	0.971569	0.971569	0.560936	3	0.192644
2-SYBR	APX1	40		0.561638	0.0848069	0.0848069	0.0489633	0.0489633	1.28745	0.318799	0.318799	0.184059	0.184059	1.28745	0.318799	0.318799	0.184059	3	0.217846
2-SYBR	APX1	50		1	0.040918	0.040918	0.023624	0.023624	1	0.180517	0.180517	0.104222	0.104222	1	0.180517	0.180517	0.104222	3	0.0590323
2-SYBR	APX2	0		0.418407	0.0336705	0.0336705	0.0194397	0.0194397	1.83243	0.293794	0.293794	0.169622	0.169622	1.83243	0.293794	0.293794	0.169622	3	0.116098
2-SYBR	APX2	10		0.108992	0.00531462	0.00531462	0.003758	0.003758	0.855955	0.0876321	0.0876321	0.0619652	0.0619652	0.855955	0.0876321	0.0876321	0.0619652	2	0.0703483
2-SYBR	APX2	20		0.128918	0.00788599	0.00788599	0.00557624	0.00557624	0.993111	0.109137	0.109137	0.0771717	0.0771717	0.993111	0.109137	0.109137	0.0771717	2	0.0882503
2-SYBR	APX2	30		0.353546	0.0235145	0.0235145	0.0135761	0.0135761	2.24697	0.60446	0.60446	0.348985	0.348985	2.24697	0.60446	0.60446	0.348985	3	0.0959543
2-SYBR	APX2	40		0.508315	0.0226753	0.0226753	0.0160339	0.0160339	1.16521	0.234511	0.234511	0.165824	0.165824	1.16521	0.234511	0.234511	0.165824	2	0.064357
2-SYBR	APX2	50		1	0.0686434	0.0686434	0.0485382	0.0485382	1	0.188744	0.188744	0.133462	0.133462	1	0.188744	0.188744	0.133462	2	0.0990315
2-SYBR	APX3	0		1	0.0896883	0.0896883	0.0517816	0.0517816	4.37952	0.723272	0.723272	0.417581	0.417581	4.37952	0.723272	0.723272	0.417581	3	0.129393
2-SYBR	APX3	10		0.803043	0.0562641	0.0562641	0.0324841	0.0324841	6.30662	0.719417	0.719417	0.415356	0.415356	6.30662	0.719417	0.719417	0.415356	3	0.10108
2-SYBR	APX3	20		0.576949	0.0623301	0.0623301	0.0359863	0.0359863	4.44448	0.628643	0.628643	0.362947	0.362947	4.44448	0.628643	0.628643	0.362947	3	0.15586
2-SYBR	APX3	30		0.179606	0.0106562	0.0106562	0.00615234	0.00615234	1.14149	0.305151	0.305151	0.176179	0.176179	1.14149	0.305151	0.305151	0.176179	3	0.085596
2-SYBR	APX3	40		0.0647658	0.0145522	0.0145522	0.00840174	0.00840174	0.148463	0.0442911	0.0442911	0.0255715	0.0255715	0.148463	0.0442911	0.0442911	0.0255715	3	0.324159
2-SYBR	APX3	50		0.166986	0.0141657	0.0141657	0.0100167	0.0100167	0.166986	0.0325981	0.0325981	0.0230503	0.0230503	0.166986	0.0325981	0.0325981	0.0230503	2	0.122386
2-SYBR	APX4	0		0.409493	0.061509	0.061509	0.0434934	0.0434934	1.79339	0.366625	0.366625	0.259243	0.259243	1.79339	0.366625	0.366625	0.259243	2	0.216704
2-SYBR	APX4	10		0.547544	0.0434429	0.0434429	0.0307188	0.0307188	4.30008	0.515989	0.515989	0.36486	0.36486	4.30008	0.515989	0.515989	0.36486	2	0.114465
2-SYBR	APX4	20		0.471288	0.0408585	0.0408585	0.0235896	0.0235896	3.63053	0.457086	0.457086	0.263899	0.263899	3.63053	0.457086	0.457086	0.263899	3	0.125075
2-SYBR	APX4	30		0.41199	0.0814128	0.0814128	0.0575675	0.0575675	2.61841	0.856474	0.856474	0.605619	0.605619	2.61841	0.856474	0.856474	0.605619	2	0.285089
2-SYBR	APX4	40		0.612197	0.049678	0.049678	0.0286816	0.0286816	1.40334	0.298026	0.298026	0.172066	0.172066	1.40334	0.298026	0.298026	0.172066	3	0.11707
2-SYBR	APX4	50		1	0.0837431	0.0837431	0.0592153	0.0592153	1	0.194744	0.194744	0.137705	0.137705	1	0.194744	0.194744	0.137705	2	0.120816
3-SYBR	APX5	0		0.653966	0.0517506	0.0517506	0.0298782	0.0298782	2.86406	0.457283	0.457283	0.264013	0.264013	2.86406	0.457283	0.457283	0.264013	3	0.114166
3-SYBR	APX5	10		0.281806	0.0189129	0.0189129	0.0109194	0.0109194	2.21314	0.248503	0.248503	0.143473	0.143473	2.21314	0.248503	0.248503	0.143473	3	0.0968239
3-SYBR	APX5	20		0.206056	0.0280221	0.0280221	0.0198146	0.0198146	1.58733	0.259998	0.259998	0.183846	0.183846	1.58733	0.259998	0.259998	0.183846	2	0.196196
3-SYBR	APX5	30		0.387057	0.0183323	0.0183323	0.0129629	0.0129629	2.45994	0.651708	0.651708	0.460827	0.460827	2.45994	0.651708	0.651708	0.460827	2	0.0683308
3-SYBR	APX5	40		0.521911	0.0315843	0.0315843	0.0182352	0.0182352	1.19638	0.245704	0.245704	0.141857	0.141857	1.19638	0.245704	0.245704	0.141857	3	0.0873071
3-SYBR	APX5	50		1	0.0579338	0.0579338	0.0334481	0.0334481	1	0.185118	0.185118	0.106878	0.106878	1	0.185118	0.185118	0.106878	3	0.0835808
3-SYBR	APX6	0		0.665066	0.0290996	0.0290996	0.0168007	0.0168007	2.91267	0.423536	0.423536	0.244529	0.244529	2.91267	0.423536	0.423536	0.244529	3	0.0631243
3-SYBR	APX6	10		0.612492	0.0538488	0.0538488	0.0380769	0.0380769	4.81014	0.605263	0.605263	0.427986	0.427986	4.81014	0.605263	0.605263	0.427986	2	0.126838
3-SYBR	APX6	20		0.401317	0.0376014	0.0376014	0.0217092	0.0217092	3.09151	0.404429	0.404429	0.233497	0.233497	3.09151	0.404429	0.404429	0.233497	3	0.135173
3-SYBR	APX6	30		0.8222	0.0219899	0.0219899	0.0126959	0.0126959	5.2255	1.36923	1.36923	0.790525	0.790525	5.2255	1.36923	1.36923	0.590525	3	0.0385852
3-SYBR	APX6	40		0.613429	0.0520032	0.0520032	0.0300241	0.0300241	1.40617	0.300612	0.300612	0.173558	0.173558	1.40617	0.300612	0.300612	0.173558	3	0.122304
3-SYBR	APX6	50		1	0.033065	0.033065	0.0190901	0.0190901	1	0.178901	0.178901	0.103288	0.103288	1	0.178901	0.178901	0.103288	3	0.0477028
1-SYBR	DHAR1	0		0.72293	0.0384076	0.0384076	0.0221746	0.0221746	3.16609	0.470168	0.470168	0.271452	0.271452	3.16609	0.470168	0.470168	0.271452	3	0.076647
1-SYBR	DHAR1	10		0.309606	0.0268697	0.0268697	0.0155132	0.0155132	2.43146	0.304037	0.304037	0.175536	0.175536	2.43146	0.304037	0.304037	0.175536	3	0.125207
1-SYBR	DHAR1	20		0.283406	0.00627434	0.00627434	0.00362249	0.00362249	2.1832	0.205094	0.205094	0.118411	0.118411	2.1832	0.205094	0.205094	0.118411	3	0.0319398
1-SYBR	DHAR1	30		0.452866	0.0318801	0.0318801	0.0225426	0.0225426	2.87819	0.777108	0.777108	0.549498	0.549498	2.87819	0.777108	0.777108	0.549498	2	0.10156
1-SYBR	DHAR1	40		0.707741	0.0768012	0.0768012	0.0443412	0.0443412	1.62236	0.363826	0.363826	0.210055	0.210055	1.62236	0.363826	0.363826	0.210055	3	0.156555
1-SYBR	DHAR1	50		1	0.0633965	0.0633965	0.036602	0.036602	1	0.186899	0.186899	0.107906	0.107906	1	0.186899	0.186899	0.107906	3	0.0914618
1-SYBR	DHAR2	0		0.89076	0.0632949	0.0632949	0.0447563	0.0447563	3.9011	0.607862	0.607862	0.429823	0.429823	3.9011	0.607862	0.607862	0.429823	2	0.102514
1-SYBR	DHAR2	10		0.365856	0.056219	0.056219	0.0397528	0.0397528	2.87321	0.511694	0.511694	0.361823	0.361823	2.87321	0.511694	0.511694	0.361823	2	0.22169
1-SYBR	DHAR2	20		0.587067	0.0676009	0.0676009	0.047801	0.047801	4.52242	0.664573	0.664573	0.469924	0.469924	4.52242	0.664573	0.664573	0.469924	2	0.166126
1-SYBR	DHAR2	30		1	0.106461	0.106461	0.0752794	0.0752794	6.35552	1.78947	1.78947	1.26535	1.26535	6.35552	1.78947	1.78947	0.76535	2	0.153591
1-SYBR	DHAR2	40		0.489644	0.00194043	0.00194043	0.00137209	0.00137209	1.12241	0.220323	0.220323	0.155792	0.155792	1.12241	0.220323	0.220323	0.155792	2	0.00571731
1-SYBR	DHAR2	50		0.88095	0.0638081	0.0638081	0.0451192	0.0451192	0.88095	0.167516	0.167516	0.118452	0.118452	0.88095	0.167516	0.167516	0.118452	2	0.104496
3-SYBR	GR1	0		0.947114	0.0972336	0.0972336	0.0561378	0.0561378	4.14791	0.715677	0.715677	0.413196	0.413196	4.14791	0.715677	0.715677	0.413196	3	0.148111
3-SYBR	GR1	10		0.495276	0.015095	0.015095	0.00871509	0.00871509	3.8896	0.36967	0.36967	0.213429	0.213429	3.8896	0.36967	0.36967	0.213429	3	0.0439703
3-SYBR	GR1	20		0.509496	0.0359553	0.0359553	0.0254242	0.0254242	3.92486	0.452894	0.452894	0.320244	0.320244	3.92486	0.452894	0.452894	0.320244	2	0.101811
3-SYBR	GR1	30		0.349669	0.0420119	0.0420119	0.0242556	0.0242556	2.22233	0.637846	0.637846	0.36826	0.36826	2.22233	0.637846	0.637846	0.36826	3	0.173336
3-SYBR	GR1	40		0.49753	0.0106757	0.0106757	0.00754885	0.00754885	1.14049	0.22516	0.22516	0.159212	0.159212	1.14049	0.22516	0.22516	0.159212	2	0.0309565
3-SYBR	GR1	50		1	0.116024	0.116024	0.0669865	0.0669865	1	0.210651	0.210651	0.121619	0.121619	1	0.210651	0.210651	0.121619	3	0.167387
3-SYBR	GR2	0		0.41197	0.0290238	0.0290238	0.0167569	0.0167569	1.80423	0.280635	0.280635	0.162025	0.162025	1.80423	0.280635	0.280635	0.162025	3	0.10164
3-SYBR	GR2	10		0.298879	0.0218151	0.0218151	0.012595	0.012595	2.34721	0.272027	0.272027	0.157055	0.157055	2.34721	0.272027	0.272027	0.157055	3	0.105302
3-SYBR	GR2	20		0.239861	0.0260017	0.0260017	0.0150121	0.0150121	1.84775	0.261874	0.261874	0.151193	0.151193	1.84775	0.261874	0.261874	0.151193	3	0.156393
3-SYBR	GR2	30		0.406233	0.0264633	0.0264633	0.0152786	0.0152786	2.58182	0.693674	0.693674	0.400493	0.400493	2.58182	0.693674	0.693674	0.400493	3	0.0939817
3-SYBR	GR2	40		0.535544	0.0315477	0.0315477	0.0223076	0.0223076	1.22763	0.251547	0.251547	0.17787	0.17787	1.22763	0.251547	0.251547	0.17787	2	0.0849859
3-SYBR	GR2	50		1	0.273168	0.273168	0.157714	0.157714	1	0.324858	0.324858	0.187557	0.187557	1	0.324858	0.324858	0.187557	3	0.394098
4-SYBR	MDHAR	0		0.261192	0.0222437	0.0222437	0.0128424	0.0128424	1.1439	0.186152	0.186152	0.107475	0.107475	1.1439	0.186152	0.186152	0.107475	3	0.122863
4-SYBR	MDHAR	10		0.0652235	0.000303561	0.000303561	0.00021465	0.00021465	0.512226	0.0461728	0.0461728	0.0326491	0.0326491	0.512226	0.0461728	0.0461728	0.0326491	2	0.00671454
4-SYBR	MDHAR	20		0.197274	0.0143673	0.0143673	0.00829496	0.00829496	1.51968	0.177478	0.177478	0.102467	0.102467	1.51968	0.177478	0.177478	0.102467	3	0.10507
4-SYBR	MDHAR	30		0.0122436	0.00150964	0.00150964	0.000871592	0.000871592	0.0778144	0.0224379	0.0224379	0.0129545	0.0129545	0.0778144	0.0224379	0.0224379	0.0129545	3	0.177885
4-SYBR	MDHAR	40		0.284719	0.0231453	0.0231453	0.0133629	0.0133629	0.652663	0.138641	0.138641	0.0800446	0.0800446	0.652663	0.138641	0.138641	0.0800446	3	0.117279
4-SYBR	MDHAR	50		1	0.106315	0.106315	0.0751758	0.0751758	1	0.205463	0.205463	0.145284	0.145284	1	0.205463	0.205463	0.145284	2	0.15338

## Sheet: recyling
2-SYBR	GaIDH	0		0.515536	0.0262628	0.0262628	0.0151629	0.0151629	2.47215	0.494717	0.494717	0.285625	0.285625	2.47215	0.494717	0.494717	0.285625	3	0.0734949	GaIDH	0		0.515536	0.0262628	0.0262628	0.0151629	0.0151629	2.47215	0.494717	0.494717	0.285625	0.285625	2.47215	0.494717	0.494717	0.285625
2-SYBR	GaIDH	10		0.361679	0.0163718	0.0163718	0.00945227	0.00945227	3.1803	0.261497	0.261497	0.150976	0.150976	3.1803	0.261497	0.261497	0.150976	3	0.0653053	GaIDH	10		0.361679	0.0163718	0.0163718	0.00945227	0.00945227	3.1803	0.261497	0.261497	0.150976	0.150976	3.1803	0.261497	0.261497	0.150976
2-SYBR	GaIDH	20		0.932973	0.0825766	0.0825766	0.0583905	0.0583905	8.07573	0.76832	0.76832	0.543285	0.543285	8.07573	0.76832	0.76832	0.543285	2	0.127692	GaIDH	20		0.932973	0.0825766	0.0825766	0.0583905	0.0583905	8.07573	0.76832	0.76832	0.543285	0.543285	8.07573	0.76832	0.76832	0.543285
2-SYBR	GaIDH	30		0.524645	0.0564691	0.0564691	0.0326024	0.0326024	4.50518	0.968008	0.968008	0.55888	0.55888	4.50518	0.968008	0.968008	0.55888	3	0.155282	GaIDH	30		0.524645	0.0564691	0.0564691	0.0326024	0.0326024	4.50518	0.968008	0.968008	0.55888	0.55888	4.50518	0.968008	0.968008	0.55888
2-SYBR	GaIDH	40		0.399072	0.0609005	0.0609005	0.0351609	0.0351609	0.988738	0.306679	0.306679	0.177061	0.177061	0.988738	0.306679	0.306679	0.177061	3	0.220163	GaIDH	40		0.399072	0.0609005	0.0609005	0.0351609	0.0351609	0.988738	0.306679	0.306679	0.177061	0.177061	0.988738	0.306679	0.306679	0.177061
2-SYBR	GaIDH	50		1	0.062102	0.062102	0.0358546	0.0358546	1	0.193532	0.193532	0.111736	0.111736	1	0.193532	0.193532	0.111736	3	0.0895942	GaIDH	50		1	0.062102	0.062102	0.0358546	0.0358546	1	0.193532	0.193532	0.111736	0.111736	1	0.193532	0.193532	0.111736
2-SYBR	GaILDH	0d		0.15608	0.0183406	0.0183406	0.0105889	0.0105889	0.748452	0.169453	0.169453	0.0978339	0.0978339	2.74845	0.169453	0.169453	0.0978339	3	0.169527	GaILDH	0d		0.15608	0.0183406	0.0183406	0.0105889	0.0105889	0.748452	0.169453	0.169453	0.0978339	0.0978339	2.74845	0.169453	0.169453	0.0978339
2-SYBR	GaILDH	10d		0.338948	0.022146	0.022146	0.012786	0.012786	2.98043	0.282446	0.282446	0.16307	0.16307	2.98043	0.282446	0.282446	0.16307	3	0.0942621	GaILDH	10d		0.338948	0.022146	0.022146	0.012786	0.012786	2.98043	0.282446	0.282446	0.16307	0.16307	2.98043	0.282446	0.282446	0.16307
2-SYBR	GaILDH	20d		0.230279	0.0133921	0.0133921	0.00773193	0.00773193	1.99328	0.135187	0.135187	0.0780503	0.0780503	1.99328	0.135187	0.135187	0.0780503	3	0.0839012	GaILDH	20d		0.230279	0.0133921	0.0133921	0.00773193	0.00773193	1.99328	0.135187	0.135187	0.0780503	0.0780503	1.99328	0.135187	0.135187	0.0780503
2-SYBR	GaILDH	30d		0.225259	0.0210394	0.0210394	0.0121471	0.0121471	1.93432	0.402534	0.402534	0.232403	0.232403	1.93432	0.402534	0.402534	0.232403	3	0.134749	GaILDH	30d		0.225259	0.0210394	0.0210394	0.0121471	0.0121471	1.93432	0.402534	0.402534	0.232403	0.232403	1.93432	0.402534	0.402534	0.232403
2-SYBR	GaILDH	40d		0.403913	0.0902938	0.0902938	0.0521311	0.0521311	1.00073	0.350816	0.350816	0.202544	0.202544	1.00073	0.350816	0.350816	0.202544	3	0.322511	GaILDH	40d		0.403913	0.0902938	0.0902938	0.0521311	0.0521311	1.00073	0.350816	0.350816	0.202544	0.202544	1.00073	0.350816	0.350816	0.202544
2-SYBR	GaILDH	50d		1	0.0548258	0.0548258	0.0316537	0.0316537	1	0.191322	0.191322	0.11046	0.11046	1	0.191322	0.191322	0.11046	3	0.0790969	GaILDH	50d		1	0.0548258	0.0548258	0.0316537	0.0316537	1	0.191322	0.191322	0.11046	0.11046	1	0.191322	0.191322	0.11046
2-SYBR	GGP1	0d		0.40241	0.0355029	0.0355029	0.0251043	0.0251043	1.92968	0.410414	0.410414	0.290207	0.290207	1.92968	0.410414	0.410414	0.290207	2	0.127283	GGP1	0d		0.40241	0.0355029	0.0355029	0.0251043	0.0251043	1.92968	0.410414	0.410414	0.290207	0.290207	1.92968	0.410414	0.410414	0.290207
2-SYBR	GGP1	10d		0.433111	0.0813613	0.0813613	0.046974	0.046974	3.80842	0.76169	0.76169	0.439762	0.439762	3.80842	0.76169	0.76169	0.439762	3	0.271015	GGP1	10d		0.433111	0.0813613	0.0813613	0.046974	0.046974	3.80842	0.76169	0.76169	0.439762	0.439762	3.80842	0.76169	0.76169	0.439762
2-SYBR	GGP1	20d		0.249926	0.015946	0.015946	0.00920641	0.00920641	2.16334	0.157322	0.157322	0.0908296	0.0908296	2.16334	0.157322	0.157322	0.0908296	3	0.0920478	GGP1	20d		0.249926	0.015946	0.015946	0.00920641	0.00920641	2.16334	0.157322	0.157322	0.0908296	0.0908296	2.16334	0.157322	0.157322	0.0908296
2-SYBR	GGP1	30d		0.459372	0.000339832	0.000339832	0.000240297	0.000240297	3.94467	0.73357	0.73357	0.518713	0.518713	3.94467	0.73357	0.73357	0.518713	2	0.00106727	GGP1	30d		0.459372	0.000339832	0.000339832	0.000240297	0.000240297	3.94467	0.73357	0.73357	0.518713	0.518713	3.94467	0.73357	0.73357	0.518713
2-SYBR	GGP1	40d		0.544588	0.0771637	0.0771637	0.0445505	0.0445505	1.34927	0.411461	0.411461	0.237557	0.237557	1.34927	0.411461	0.411461	0.237557	3	0.204418	GGP1	40d		0.544588	0.0771637	0.0771637	0.0445505	0.0445505	1.34927	0.411461	0.411461	0.237557	0.237557	1.34927	0.411461	0.411461	0.237557
2-SYBR	GGP1	50d		1	0.0201637	0.0201637	0.0116415	0.0116415	1	0.184404	0.184404	0.106466	0.106466	1	0.184404	0.184404	0.106466	3	0.0290901	GGP1	50d		1	0.0201637	0.0201637	0.0116415	0.0116415	1	0.184404	0.184404	0.106466	0.106466	1	0.184404	0.184404	0.106466
2-SYBR	GGP2	0d		1	0.0582101	0.0582101	0.0336076	0.0336076	4.7953	0.969074	0.969074	0.559495	0.559495	4.7953	0.969074	0.969074	0.559495	3	0.0839794	GGP2	0d		1	0.0582101	0.0582101	0.0336076	0.0336076	4.7953	0.969074	0.969074	0.559495	0.559495	4.7953	0.969074	0.969074	0.559495
2-SYBR	GGP2	10d		0.489253	0.00902404	0.00902404	0.00638096	0.00638096	4.30209	0.30578	0.30578	0.216219	0.216219	4.30209	0.30578	0.30578	0.216219	2	0.0266098	GGP2	10d		0.489253	0.00902404	0.00902404	0.00638096	0.00638096	4.30209	0.30578	0.30578	0.216219	0.216219	4.30209	0.30578	0.30578	0.216219
2-SYBR	GGP2	20d		0.209051	0.0131016	0.0131016	0.00926422	0.00926422	1.80953	0.1298	0.1298	0.0917823	0.0917823	2.80953	0.1298	0.1298	0.0917823	2	0.0904163	GGP2	20d		0.209051	0.0131016	0.0131016	0.00926422	0.00926422	1.80953	0.1298	0.1298	0.0917823	0.0917823	2.80953	0.1298	0.1298	0.0917823
2-SYBR	GGP2	30d		0.254694	0.0185081	0.0185081	0.0106857	0.0106857	2.18708	0.436667	0.436667	0.25211	0.25211	2.18708	0.436667	0.436667	0.25211	3	0.104838	GGP2	30d		0.254694	0.0185081	0.0185081	0.0106857	0.0106857	2.18708	0.436667	0.436667	0.25211	0.25211	2.18708	0.436667	0.436667	0.25211
2-SYBR	GGP2	40d		0.988034	0.0491149	0.0491149	0.0283565	0.0283565	2.44795	0.672137	0.672137	0.388058	0.388058	2.44795	0.672137	0.672137	0.388058	3	0.071716	GGP2	40d		0.988034	0.0491149	0.0491149	0.0283565	0.0283565	2.44795	0.672137	0.672137	0.388058	0.388058	2.44795	0.672137	0.672137	0.388058
2-SYBR	GGP2	50d		0.940553	0.0797107	0.0797107	0.046021	0.046021	0.940553	0.189937	0.189937	0.10966	0.10966	0.940553	0.189937	0.189937	0.10966	3	0.122267	GGP2	50d		0.940553	0.0797107	0.0797107	0.046021	0.046021	0.940553	0.189937	0.189937	0.10966	0.10966	0.940553	0.189937	0.189937	0.10966
1-SYBR	GME	0d		0.376286	0.0267186	0.0267186	0.0188929	0.0188929	1.80441	0.371958	0.371958	0.263014	0.263014	1.80441	0.371958	0.371958	0.263014	2	0.10244	GME	0d		0.376286	0.0267186	0.0267186	0.0188929	0.0188929	1.80441	0.371958	0.371958	0.263014	0.263014	1.80441	0.371958	0.371958	0.263014
1-SYBR	GME	10d		0.243564	0.0378762	0.0378762	0.0267826	0.0267826	2.1417	0.364055	0.364055	0.257426	0.257426	2.1417	0.364055	0.364055	0.257426	2	0.224352	GME	10d		0.243564	0.0378762	0.0378762	0.0267826	0.0267826	2.1417	0.364055	0.364055	0.257426	0.257426	2.1417	0.364055	0.364055	0.257426
1-SYBR	GME	20d		0.229463	0.0832665	0.0832665	0.0588783	0.0588783	1.98621	0.724072	0.724072	0.511996	0.511996	1.98621	0.724072	0.724072	0.511996	2	0.523518	GME	20d		0.229463	0.0832665	0.0832665	0.0588783	0.0588783	1.98621	0.724072	0.724072	0.511996	0.511996	1.98621	0.724072	0.724072	0.511996
1-SYBR	GME	30d		0.284715	0.0532031	0.0532031	0.0376203	0.0376203	2.44488	0.644543	0.644543	0.45576	0.45576	2.44488	0.644543	0.644543	0.45576	2	0.269588	GME	30d		0.284715	0.0532031	0.0532031	0.0376203	0.0376203	2.44488	0.644543	0.644543	0.45576	0.45576	2.44488	0.644543	0.644543	0.45576
1-SYBR	GME	40d		1	0.0572226	0.0572226	0.0404625	0.0404625	2.4776	0.683892	0.683892	0.483585	0.483585	2.4776	0.683892	0.683892	0.483585	2	0.0825547	GME	40d		1	0.0572226	0.0572226	0.0404625	0.0404625	2.4776	0.683892	0.683892	0.483585	0.483585	2.4776	0.683892	0.683892	0.483585
1-SYBR	GME	50d		0.889487	0.268647	0.268647	0.189962	0.189962	0.889487	0.314251	0.314251	0.222209	0.222209	0.889487	0.314251	0.314251	0.222209	2	0.43573	GME	50d		0.889487	0.268647	0.268647	0.189962	0.189962	0.889487	0.314251	0.314251	0.222209	0.222209	0.889487	0.314251	0.314251	0.222209
1-SYBR	GMP	0d		0.22782	0.0419408	0.0419408	0.0296566	0.0296566	1.09247	0.291798	0.291798	0.206332	0.206332	1.09247	0.291798	0.291798	0.206332	2	0.265595	GMP	0d		0.22782	0.0419408	0.0419408	0.0296566	0.0296566	1.09247	0.291798	0.291798	0.206332	0.206332	1.09247	0.291798	0.291798	0.206332
1-SYBR	GMP	10d		0.152186	0.0145344	0.0145344	0.0102774	0.0102774	1.3382	0.15739	0.15739	0.111291	0.111291	1.3382	0.15739	0.15739	0.111291	2	0.137784	GMP	10d		0.152186	0.0145344	0.0145344	0.0102774	0.0102774	1.3382	0.15739	0.15739	0.111291	0.111291	1.3382	0.15739	0.15739	0.111291
1-SYBR	GMP	20d		0.274452	0.027896	0.027896	0.0161057	0.0161057	2.37563	0.255298	0.255298	0.147397	0.147397	2.37563	0.255298	0.255298	0.147397	3	0.146639	GMP	20d		0.274452	0.027896	0.027896	0.0161057	0.0161057	2.37563	0.255298	0.255298	0.147397	0.147397	2.37563	0.255298	0.255298	0.147397
1-SYBR	GMP	30d		0.255443	0.00408782	0.00408782	0.00289053	0.00289053	2.19351	0.40942	0.40942	0.289504	0.289504	2.19351	0.40942	0.40942	0.289504	2	0.0230873	GMP	30d		0.255443	0.00408782	0.00408782	0.00289053	0.00289053	2.19351	0.40942	0.40942	0.289504	0.289504	2.19351	0.40942	0.40942	0.289504
1-SYBR	GMP	40d		0.373321	0.0149491	0.0149491	0.0105706	0.0105706	0.924938	0.252496	0.252496	0.178542	0.178542	0.924938	0.252496	0.252496	0.178542	2	0.0577707	GMP	40d		0.373321	0.0149491	0.0149491	0.0105706	0.0105706	0.924938	0.252496	0.252496	0.178542	0.178542	0.924938	0.252496	0.252496	0.178542
1-SYBR	GMP	50d		1	0.134148	0.134148	0.0774503	0.0774503	1	0.227143	0.227143	0.131141	0.131141	1	0.227143	0.227143	0.131141	3	0.193534	GMP	50d		1	0.134148	0.134148	0.0774503	0.0774503	1	0.227143	0.227143	0.131141	0.131141	1	0.227143	0.227143	0.131141
1-SYBR	GPP	0d		0.310415	0.000754644	0.000754644	0.000533614	0.000533614	1.48853	0.288088	0.288088	0.203709	0.203709	1.48853	0.288088	0.288088	0.203709	2	0.00350731	GPP	0d		0.310415	0.000754644	0.000754644	0.000533614	0.000533614	1.48853	0.288088	0.288088	0.203709	0.203709	1.48853	0.288088	0.288088	0.203709
1-SYBR	GPP	10d		0.286222	0.0211594	0.0211594	0.0122164	0.0122164	2.5168	0.253897	0.253897	0.146587	0.146587	2.5168	0.253897	0.253897	0.146587	3	0.106654	GPP	10d		0.286222	0.0211594	0.0211594	0.0122164	0.0122164	2.5168	0.253897	0.253897	0.146587	0.146587	2.5168	0.253897	0.253897	0.146587
1-SYBR	GPP	20d		0.567561	0.0524792	0.0524792	0.0302989	0.0302989	4.91276	0.485527	0.485527	0.280319	0.280319	4.91276	0.485527	0.485527	0.280319	3	0.133398	GPP	20d		0.567561	0.0524792	0.0524792	0.0302989	0.0302989	4.91276	0.485527	0.485527	0.280319	0.280319	4.91276	0.485527	0.485527	0.280319
1-SYBR	GPP	30d		0.441501	0.041586	0.041586	0.0240097	0.0240097	3.79122	0.790308	0.790308	0.456284	0.456284	3.79122	0.790308	0.790308	0.456284	3	0.135891	GPP	30d		0.441501	0.041586	0.041586	0.0240097	0.0240097	3.79122	0.790308	0.790308	0.456284	0.456284	3.79122	0.790308	0.790308	0.456284
1-SYBR	GPP	40d		0.308821	0.00987735	0.00987735	0.00698434	0.00698434	0.765134	0.208056	0.208056	0.147118	0.147118	0.765134	0.208056	0.208056	0.147118	2	0.0461432	GPP	40d		0.308821	0.00987735	0.00987735	0.00698434	0.00698434	0.765134	0.208056	0.208056	0.147118	0.147118	0.765134	0.208056	0.208056	0.147118
1-SYBR	GPP	50d		1	0.0587526	0.0587526	0.0415444	0.0415444	1	0.192484	0.192484	0.136107	0.136107	1	0.192484	0.192484	0.136107	2	0.0847621	GPP	50d		1	0.0587526	0.0587526	0.0415444	0.0415444	1	0.192484	0.192484	0.136107	0.136107	1	0.192484	0.192484	0.136107
	GPI1	0d												1.26862			0.09658
		10d												2.20931			0.3144
		20d												1.27004			0.07259
		30d												2.65788			0.18948
		40d												1.28714			0.17212
		50d												1			0.05924
	GPI2	0d												0.79108			0.06392
		10d												1.10887			0.07058
		20d												0.73801			0.07515
		30d												2.06725			0.15979
		40d												1.31627			0.11105
		50d												1			0.11601
	PMI	0d												5.76159			0.45281
		10d												2.44526			0.09666
		20d												4.12238			0.34829
		30d												0.67447			0.07577
		40d												0.27353			0.02372
		50d												0.11361			0.01091																	0
	PMM	0d												1.22894			0.12571																	10
		10d												2.23413			0.13058																	20
		20d												2.73023			0.11205																	30
		30d												7.35921			0.39593																	40
		40d												1.05089			0.10515																	50
		50d												1			0.07401
