# Supplementary material for: Ascorbic acid metabolism during sweet cherry (Prunus avium) fruit development
Source: PLoS One. 2017 Feb 28;12(2):e0172818. doi: 10.1371/journal.pone.0172818 (PMC5330498; doi:10.1371/journal.pone.0172818)
Supplement: S3 Appendix — (XLSX) [file pone.0172818.s003.xlsx]

## Sheet: 0
	Data Set	Target	Sample	Ctrl	Relative Quantity	Relative Quantity SD	Corrected Relative Quantity SD	Relative Quantity SEM	Corrected Relative Quantity SEM	Unscaled Expression	Unscaled Expression SD	Corrected Unscaled Expression SD	Unscaled Expression SEM	Corrected Unscaled Expression SEM		Expression	Expression SD	Corrected Expression SD		Expression SEM	Corrected Expression SEM	Wells	Mean Cq	Cq SD	Cq SEM
	1-SYBR	AO1	old leaves		1	0.0385391	0.0385391	0.0222506	0.0222506	1.80827	0.607526	0.607526	0.350755	0.350755	2.15902	1.80827	0.607526	0.607526	1.45751	0.350755	0.350755	3	25.523	0.0556002	0.0321008			old leaves	mature leaves	young leaves		SD T老	SD T中	SD T幼
	1-SYBR	AO1	young leaves		0.35243	0.0340113	0.0340113	0.0196364	0.0196364	0.768465	0.226392	0.226392	0.130707	0.130707	0.899173	0.768465	0.226392	0.226392	0.637758	0.130707	0.130707	3	27.0276	0.139227	0.080383		AO1	1.80827	0.379757	0.768465		0.350755	0.104925	0.130707
	1-SYBR	AO1	matural leaves		0.379757	0.0465811	0.0465811	0.0268936	0.0268936	0.379757	0.181735	0.181735	0.104925	0.104925	0.484682	0.379757	0.181735	0.181735	0.274832	0.104925	0.104925	3	26.9199	0.176961	0.102169		AO2	0.0164354	0.0832457	2.18048		0.00342886	0.0236864	0.370828
	1-SYBR	AO2	T老		0.00908902	0.0012589	0.0012589	0.000726828	0.000726828	0.0164354	0.00593897	0.00593897	0.00342886	0.00342886	0.0198642	0.0164354	0.00593897	0.00593897	0.0130065	0.00342886	0.00342886	3	32.5927	0.199825	0.115369		APX1	1.80827	0.861595	1.48498		0.38601	0.261951	0.263018
	1-SYBR	AO2	T幼		1	0.0963911	0.0963911	0.0556514	0.0556514	2.18048	0.642293	0.642293	0.370828	0.370828	2.55131	2.18048	0.642293	0.642293	1.80965	0.370828	0.370828	3	25.811	0.139063	0.080288		APX2	0.244181	1	0.306474		0.0493278	0.284107	0.0539113
	1-SYBR	AO2	T中		0.0832457	0.0141543	0.0141543	0.008172	0.008172	0.0832457	0.041026	0.041026	0.0236864	0.0236864	0.106932	0.0832457	0.041026	0.041026	0.0595593	0.0236864	0.0236864	3	29.3975	0.245302	0.141625		APX3	0.256758	0.0468441	2.18048		0.0558662	0.0126533	0.431784
	3-SYBR	APX1	T老		1	0.159111	0.159111	0.0918626	0.0918626	1.80827	0.668589	0.668589	0.38601	0.38601	2.19428	1.80827	0.668589	0.668589	1.42226	0.38601	0.38601	3	23.276	0.229548	0.13253		APX4	0.858297	0.309421	2.18048		0.204312	0.0843506	0.459834
	3-SYBR	APX1	T幼		0.681034	0.0878394	0.0878394	0.0507141	0.0507141	1.48498	0.45556	0.45556	0.263018	0.263018	1.748	1.48498	0.45556	0.45556	1.22196	0.263018	0.263018	3	23.8302	0.186078	0.107432		APX5	1.2893	0.567979	2.18048		0.274407	0.152255	0.352281
	3-SYBR	APX1	T中		0.861595	0.216826	0.216826	0.125185	0.125185	0.861595	0.453712	0.453712	0.261951	0.261951	1.12355	0.861595	0.453712	0.453712	0.599644	0.261951	0.261951	3	23.4909	0.363064	0.209615		APX6	1.43392	0.294841	2.18048		0.328953	0.0835016	0.383992
	3-SYBR	APX2	T老		0.135036	0.0141862	0.0141862	0.00819038	0.00819038	0.244181	0.0854382	0.0854382	0.0493278	0.0493278	0.293509	0.244181	0.0854382	0.0854382	0.194854	0.0493278	0.0493278	3	31.203	0.151562	0.0875043		GR1	0.719454	1	0.871292		0.138875	0.273673	0.16809
	3-SYBR	APX2	T幼		0.140554	0.017416	0.017416	0.0100551	0.0100551	0.306474	0.0933771	0.0933771	0.0539113	0.0539113	0.360385	0.306474	0.0933771	0.0933771	0.252563	0.0539113	0.0539113	3	31.1452	0.178765	0.10321		GR2	0.755759	1	0.75603		0.187047	0.285926	0.134142
	3-SYBR	APX2	T中		1	0.167865	0.167865	0.0969172	0.0969172	1	0.492087	0.492087	0.284107	0.284107	1.28411	1	0.492087	0.492087	0.715893	0.284107	0.284107	3	28.3144	0.242179	0.139822		MDHAR	0.489939	1	2.08143		0.122515	0.425078	0.397364
	3-SYBR	APX3	T老		0.141991	0.0248531	0.0248531	0.014349	0.014349	0.256758	0.0967631	0.0967631	0.0558662	0.0558662	0.312624	0.256758	0.0967631	0.0967631	0.200891	0.0558662	0.0558662	3	28.6452	0.25252	0.145792		DHAR1	1.15766	0.199742	2.18048		0.0733918	0.055788	0.054002
	3-SYBR	APX3	T幼		1	0.200403	0.200403	0.115702	0.115702	2.18048	0.747871	0.747871	0.431784	0.431784	2.61226	2.18048	0.747871	0.747871	1.74869	0.431784	0.431784	3	25.8291	0.28912	0.166923		DHAR2	0.246738	0.0451203	2.18048		0.0520584	0.0124375	0.407223
	3-SYBR	APX3	T中		0.0468441	0.00328421	0.00328421	0.00189614	0.00189614	0.0468441	0.0219161	0.0219161	0.0126533	0.0126533	0.0594974	0.0468441	0.0219161	0.0219161	0.0341908	0.0126533	0.0126533	3	30.2451	0.101147	0.058397
	3-SYBR	APX4	T老		0.474651	0.114903	0.114903	0.0663393	0.0663393	0.858297	0.353878	0.353878	0.204312	0.204312	1.06261	0.858297	0.353878	0.353878	0.653985	0.204312	0.204312	3	28.9463	0.349246	0.201637			old leaves	mature leaves	young leaves		SD T老	SD T中	SD T幼
	3-SYBR	APX4	T幼		1	0.236522	0.236522	0.136556	0.136556	2.18048	0.796456	0.796456	0.459834	0.459834	2.64031	2.18048	0.796456	0.796456	1.72064	0.459834	0.459834	3	27.8713	0.341229	0.197008		GalDH	0.124619	1	0.845328		0.0300238	0.273645	0.143248
	3-SYBR	APX4	T中		0.309421	0.0293107	0.0293107	0.0169225	0.0169225	0.309421	0.146099	0.146099	0.0843506	0.0843506	0.393772	0.309421	0.146099	0.146099	0.225071	0.0843506	0.0843506	3	29.5636	0.136663	0.0789022		GalLDH	0.0995126	1	0.503031		0.0246577	0.282135	0.0821227
	3-SYBR	APX5	T老		0.713005	0.11161	0.11161	0.0644378	0.0644378	1.2893	0.475287	0.475287	0.274407	0.274407	1.56371	1.2893	0.475287	0.475287	1.0149	0.274407	0.274407	3	21.6066	0.225831	0.130384		GGP1	0.730678	1	0.619473		0.145361	0.267724	0.103669
	3-SYBR	APX5	T幼		1	0.0287871	0.0287871	0.0166202	0.0166202	2.18048	0.610168	0.610168	0.352281	0.352281	2.53276	2.18048	0.610168	0.610168	1.8282	0.352281	0.352281	3	21.1186	0.041531	0.0239779		GGP2	0.229646	1	0.518271		0.046538	0.319375	0.0943226
	3-SYBR	APX5	T中		0.567979	0.0227431	0.0227431	0.0131307	0.0131307	0.567979	0.263713	0.263713	0.152255	0.152255	0.720234	0.567979	0.263713	0.263713	0.415724	0.152255	0.152255	3	21.9347	0.0577687	0.0333528		GME	1.80827	0.472022	2.11284		0.358417	0.129404	0.440475
	3-SYBR	APX6	T老		0.792978	0.170985	0.170985	0.0987182	0.0987182	1.43392	0.569763	0.569763	0.328953	0.328953	1.76287	1.43392	0.569763	0.569763	1.10496	0.328953	0.328953	3	25.4108	0.311079	0.179602		GMP	0.85226	0.475865	2.18048		0.17112	0.140422	0.353686
	3-SYBR	APX6	T幼		1	0.124743	0.124743	0.0720203	0.0720203	2.18048	0.665093	0.665093	0.383992	0.383992	2.56447	2.18048	0.665093	0.665093	1.79649	0.383992	0.383992	3	25.0762	0.179966	0.103903		GPI1	0.323517	1	0.672786		0.066184	0.287291	0.109353
	3-SYBR	APX6	T中		0.294841	0.0481331	0.0481331	0.0277897	0.0277897	0.294841	0.144629	0.144629	0.0835016	0.0835016	0.378342	0.294841	0.144629	0.144629	0.211339	0.0835016	0.0835016	3	26.8382	0.235522	0.135979		GPI	0.380637	1	0.873262		0.074076	0.267676	0.146151
	2-SYBR	DHAR1	T老		0.640201	0.0674369	0.0674369	0.0389347	0.0389347	1.15766	0.405158	0.405158	0.233918	0.233918	1.39157	1.15766	0.405158	0.405158	0.923737	0.233918	0.233918	3	24.8944	0.151969	0.0877395		GPP	1.80827	0.732	0.744828		0.402879	0.208338	0.137277
	2-SYBR	DHAR1	T幼		1	0.153562	0.153562	0.088659	0.088659	2.18048	0.693168	0.693168	0.400201	0.400201	2.58068	2.18048	0.693168	0.693168	1.78028	0.400201	0.400201	3	24.251	0.221543	0.127908		PMI	0.2949	1	1.32157		0.0570293	0.279628	0.221103
	2-SYBR	DHAR1	T中		0.199742	0.0282867	0.0282867	0.0163313	0.0163313	0.199742	0.0966277	0.0966277	0.055788	0.055788	0.25553	0.199742	0.0966277	0.0966277	0.143954	0.055788	0.055788	3	26.5748	0.204309	0.117958		PMM	0.312239	1	0.945048		0.0655823	0.281575	0.192336
	2-SYBR	DHAR2	T老		0.13645	0.0203098	0.0203098	0.0117259	0.0117259	0.246738	0.0901679	0.0901679	0.0520584	0.0520584	0.298797	0.246738	0.0901679	0.0901679	0.19468	0.0520584	0.0520584	3	25.9996	0.214737	0.123978
	2-SYBR	DHAR2	T幼		1	0.164799	0.164799	0.0951469	0.0951469	2.18048	0.705331	0.705331	0.407223	0.407223	2.5877	2.18048	0.705331	0.705331	1.77325	0.407223	0.407223	3	23.1261	0.237755	0.137268			AO1	AO2	APX1	APX2	APX3	APX4
	2-SYBR	DHAR2	T中		0.0451203	0.00533482	0.00533482	0.00308006	0.00308006	0.0451203	0.0215423	0.0215423	0.0124375	0.0124375	0.0575578	0.0451203	0.0215423	0.0215423	0.0326828	0.0124375	0.0124375	3	27.5961	0.170578	0.0984831		old	a	b	a	b	b	b
	2-SYBR	GalDH	T老		0.068916	0.0172625	0.0172625	0.00996652	0.00996652	0.124619	0.0520027	0.0520027	0.0300238	0.0300238	0.154642	0.124619	0.0520027	0.0520027	0.0945949	0.0300238	0.0300238	3	30.1226	0.361375	0.20864		mature	b	b	b	a	b	b
	2-SYBR	GalDH	T幼		0.38768	0.0361005	0.0361005	0.0208427	0.0208427	0.845328	0.248113	0.248113	0.143248	0.143248	0.988576	0.845328	0.248113	0.248113	0.70208	0.143248	0.143248	3	27.6306	0.134343	0.0775628		young	b	a	a	b	a	a
	2-SYBR	GalDH	T中		1	0.103309	0.103309	0.0596457	0.0596457	1	0.473966	0.473966	0.273645	0.273645	1.27364	1	0.473966	0.473966	0.726355	0.273645	0.273645	3	26.2636	0.149044	0.0860506			APX5	APX6	GR1	GR2	MDHAR	DHAR1
	2-SYBR	GalLDH	T老		0.055032	0.0148485	0.0148485	0.00857281	0.00857281	0.0995126	0.0427085	0.0427085	0.0246577	0.0246577	0.12417	0.0995126	0.0427085	0.0427085	0.0748549	0.0246577	0.0246577	3	31.504	0.389263	0.224741		old	b	b	a	a	b	b
	2-SYBR	GalLDH	T幼		0.230698	0.0114882	0.0114882	0.00663272	0.00663272	0.503031	0.142241	0.142241	0.0821227	0.0821227	0.585153	0.503031	0.142241	0.142241	0.420908	0.0821227	0.0821227	3	29.4364	0.0718429	0.0414785		mature	c	c	a	a	b	c
	2-SYBR	GalLDH	T中		1	0.157573	0.157573	0.0909746	0.0909746	1	0.488672	0.488672	0.282135	0.282135	1.28213	1	0.488672	0.488672	0.717865	0.282135	0.282135	3	27.3204	0.227329	0.131249		young	a	a	a	a	a	a
	1-SYBR	GGP1	T老		0.404076	0.034618	0.034618	0.0199867	0.0199867	0.730678	0.251772	0.251772	0.145361	0.145361	0.876038	0.730678	0.251772	0.251772	0.585317	0.145361	0.145361	3	27.6428	0.123599	0.0713597			DHAR2	GalDH	GalLDH	GGP1	GGP2	GME
	1-SYBR	GGP1	T幼		0.2841	0.0229754	0.0229754	0.0132648	0.0132648	0.619473	0.179559	0.179559	0.103669	0.103669	0.723142	0.619473	0.179559	0.179559	0.515805	0.103669	0.103669	3	28.1511	0.116672	0.0673605		old	b	b	c	a	b	a
	1-SYBR	GGP1	T中		1	0.0325241	0.0325241	0.0187778	0.0187778	1	0.463712	0.463712	0.267724	0.267724	1.26772	1	0.463712	0.463712	0.732276	0.267724	0.267724	3	26.3355	0.0469224	0.0270906		mature	b	a	a	a	a	b
	2-SYBR	GGP2	T老		0.126998	0.0138023	0.0138023	0.00796874	0.00796874	0.229646	0.0806062	0.0806062	0.046538	0.046538	0.276184	0.229646	0.0806062	0.0806062	0.183108	0.046538	0.046538	3	27.2116	0.156794	0.090525		young	a	a	b	a	b	a
	2-SYBR	GGP2	T幼		0.237687	0.0351655	0.0351655	0.0203028	0.0203028	0.518271	0.163372	0.163372	0.0943226	0.0943226	0.612593	0.518271	0.163372	0.163372	0.423948	0.0943226	0.0943226	3	26.3074	0.213445	0.123233			GMP	GPI1	GPI2	GPP	PMI	PMM
	2-SYBR	GGP2	T中		1	0.303366	0.303366	0.175148	0.175148	1	0.553175	0.553175	0.319375	0.319375	1.31938	1	0.553175	0.553175	0.680625	0.319375	0.319375	3	24.2345	0.437665	0.252686		old	b	b	b	a	b	b
	2-SYBR	GME	T老		1	0.0804385	0.0804385	0.0464412	0.0464412	1.80827	0.620796	0.620796	0.358417	0.358417	2.16669	1.80827	0.620796	0.620796	1.44985	0.358417	0.358417	3	24.2466	0.116048	0.0670005		mature	b	a	a	b	a	a
	2-SYBR	GME	T幼		0.96898	0.222883	0.222883	0.128682	0.128682	2.11284	0.762925	0.762925	0.440475	0.440475	2.55331	2.11284	0.762925	0.762925	1.67236	0.440475	0.440475	3	24.2921	0.331846	0.191592		young	a	ab	a	b	a	a
	2-SYBR	GME	T中		0.472022	0.0506224	0.0506224	0.0292268	0.0292268	0.472022	0.224135	0.224135	0.129404	0.129404	0.601426	0.472022	0.224135	0.224135	0.342618	0.129404	0.129404	3	25.3297	0.154723	0.0893294
	2-SYBR	GMP	T老		0.471313	0.0460624	0.0460624	0.0265941	0.0265941	0.85226	0.296389	0.296389	0.17112	0.17112	1.02338	0.85226	0.296389	0.296389	0.68114	0.17112	0.17112	3	25.0813	0.140998	0.081405				AO1	AO2	APX1	APX2	APX3	APX4	APX5	APX6	DHAR1	DHAR2	GalDH	GalLDH	GGP1	GGP2	GME	GMP	GPI1	GPI2	GPP	GR1	GR2
	2-SYBR	GMP	T幼		1	0.038137	0.038137	0.0220184	0.0220184	2.18048	0.612601	0.612601	0.353686	0.353686	2.53416	2.18048	0.612601	0.612601	1.82679	0.353686	0.353686	3	23.9961	0.0550201	0.0317659		old leaves	1	1.45751	0.0130065	1.42226	0.194854	0.200891	0.653985	1.0149	1.10496	0.923737	0.19468	0.0945949	0.0748549	0.585317	0.183108	1.44985	0.68114	0.257333	0.306561	1.40539	0.580579	0.568712
	2-SYBR	GMP	T中		0.475865	0.103451	0.103451	0.0597273	0.0597273	0.475865	0.243219	0.243219	0.140422	0.140422	0.616288	0.475865	0.243219	0.243219	0.335443	0.140422	0.140422	3	25.0675	0.313635	0.181077			1	1.80827	0.0164354	1.80827	0.244181	0.256758	0.858297	1.2893	1.43392	1.15766	0.246738	0.124619	0.0995126	0.730678	0.229646	1.80827	0.85226	0.323517	0.380637	1.80827	0.719454	0.755759
	1-SYBR	GPI1	T老		0.17891	0.0212923	0.0212923	0.0122931	0.0122931	0.323517	0.114634	0.114634	0.066184	0.066184	0.389701	0.323517	0.114634	0.114634	0.257333	0.066184	0.066184	3	26.4303	0.171697	0.0991292			1	2.15902	0.0198642	2.19428	0.293509	0.312624	1.06261	1.56371	1.76287	1.39157	0.298797	0.154642	0.12417	0.876038	0.276184	2.16669	1.02338	0.389701	0.454713	2.21115	0.858329	0.942806
	1-SYBR	GPI1	T幼		0.30855	0.0130104	0.0130104	0.00751153	0.00751153	0.672786	0.189405	0.189405	0.109353	0.109353	0.782139	0.672786	0.189405	0.189405	0.563433	0.109353	0.109353	3	25.6441	0.0608329	0.0351219		mature	2	0.274832	0.0595593	0.599644	0.715893	0.0341908	0.225071	0.415724	0.211339	0.143954	0.0326828	0.726355	0.717865	0.732276	0.680625	0.342618	0.335443	0.712709	0.732324	0.523661	0.726327	0.714074
	1-SYBR	GPI1	T中		1	0.183406	0.183406	0.105889	0.105889	1	0.497603	0.497603	0.287291	0.287291	1.28729	1	0.497603	0.497603	0.712709	0.287291	0.287291	3	23.9476	0.264599	0.152766			2	0.379757	0.0832457	0.861595	1	0.0468441	0.309421	0.567979	0.294841	0.199742	0.0451203	1	1	1	1	0.472022	0.475865	1	1	0.732	1	1
	1-SYBR	GPI2	T老		0.210498	0.00993762	0.00993762	0.00573749	0.00573749	0.380637	0.128303	0.128303	0.074076	0.074076	0.454713	0.380637	0.128303	0.128303	0.306561	0.074076	0.074076	3	27.5727	0.0681097	0.0393232			2	0.484682	0.106932	1.12355	1.28411	0.0594974	0.393772	0.720234	0.378342	0.25553	0.0575578	1.27364	1.28213	1.26772	1.31938	0.601426	0.616288	1.28729	1.26768	0.940338	1.27367	1.28593
	1-SYBR	GPI2	T幼		0.400491	0.0324189	0.0324189	0.018717	0.018717	0.873262	0.253141	0.253141	0.146151	0.146151	1.01941	0.873262	0.253141	0.253141	0.727112	0.146151	0.146151	3	26.6447	0.116783	0.0674246		young	3	0.637758	1.80965	1.22196	0.252563	1.74869	1.72064	1.8282	1.79649	1.78028	1.77325	0.70208	0.420908	0.515805	0.423948	1.67236	1.82679	0.563433	0.727112	0.607551	0.703202	0.621889
	1-SYBR	GPI2	T中		1	0.0313096	0.0313096	0.0180766	0.0180766	1	0.463629	0.463629	0.267676	0.267676	1.26768	1	0.463629	0.463629	0.732324	0.267676	0.267676	3	25.3246	0.0451702	0.026079			3	0.768465	2.18048	1.48498	0.306474	2.18048	2.18048	2.18048	2.18048	2.18048	2.18048	0.845328	0.503031	0.619473	0.518271	2.11284	2.18048	0.672786	0.873262	0.744828	0.871292	0.75603
	2-SYBR	GPP	T老		1	0.193717	0.193717	0.111842	0.111842	1.80827	0.697807	0.697807	0.402879	0.402879	2.21115	1.80827	0.697807	0.697807	1.40539	0.402879	0.402879	3	24.1046	0.279474	0.161355			3	0.899173	2.55131	1.748	0.360385	2.61226	2.64031	2.53276	2.56447	2.58068	2.5877	0.988576	0.585153	0.723142	0.612593	2.55331	2.53416	0.782139	1.01941	0.882104	1.03938	0.890172
	2-SYBR	GPP	T幼		0.341589	0.0533898	0.0533898	0.0308246	0.0308246	0.744828	0.23777	0.23777	0.137277	0.137277	0.882104	0.744828	0.23777	0.23777	0.607551	0.137277	0.137277	3	25.6543	0.225491	0.130187
	2-SYBR	GPP	T中		0.732	0.124754	0.124754	0.0720268	0.0720268	0.732	0.360852	0.360852	0.208338	0.208338	0.940338	0.732	0.360852	0.360852	0.523661	0.208338	0.208338	3	24.5547	0.245877	0.141957
	1-SYBR	GR1	T老		0.397869	0.00784216	0.00784216	0.00452767	0.00452767	0.719454	0.240538	0.240538	0.138875	0.138875	0.858329	0.719454	0.240538	0.240538	0.580579	0.138875	0.138875	3	24.363	0.0284361	0.0164176
	1-SYBR	GR1	T幼		0.399588	0.0738723	0.0738723	0.0426502	0.0426502	0.871292	0.291141	0.291141	0.16809	0.16809	1.03938	0.871292	0.291141	0.291141	0.703202	0.16809	0.16809	3	24.3568	0.266713	0.153987
	1-SYBR	GR1	T中		1	0.103535	0.103535	0.0597758	0.0597758	1	0.474015	0.474015	0.273673	0.273673	1.27367	1	0.474015	0.474015	0.726327	0.273673	0.273673	3	23.0333	0.149369	0.0862383
	1-SYBR	GR2	T老		0.417946	0.112435	0.112435	0.0649145	0.0649145	0.755759	0.323975	0.323975	0.187047	0.187047	0.942806	0.755759	0.323975	0.323975	0.568712	0.187047	0.187047	3	25.0703	0.388112	0.224076
	1-SYBR	GR2	T幼		0.346727	0.0451619	0.0451619	0.0260742	0.0260742	0.75603	0.23234	0.23234	0.134142	0.134142	0.890172	0.75603	0.23234	0.23234	0.621889	0.134142	0.134142	3	25.3398	0.187914	0.108492
	1-SYBR	GR2	T中		1	0.176891	0.176891	0.102128	0.102128	1	0.495239	0.495239	0.285926	0.285926	1.28593	1	0.495239	0.495239	0.714074	0.285926	0.285926	3	23.8117	0.2552	0.14734
	2-SYBR	MDHAR	T老		0.270944	0.0747924	0.0747924	0.0431814	0.0431814	0.489939	0.212202	0.212202	0.122515	0.122515	0.612454	0.489939	0.212202	0.212202	0.367424	0.122515	0.122515	3	30.3565	0.398248	0.229928
	2-SYBR	MDHAR	T幼		0.954574	0.17039	0.17039	0.0983749	0.0983749	2.08143	0.688255	0.688255	0.397364	0.397364	2.47879	2.08143	0.688255	0.688255	1.68406	0.397364	0.397364	3	28.5397	0.257519	0.148679
	2-SYBR	MDHAR	T中		1	2.42458	2.42458	1.39983	1.39983	1	2.46831	2.46831	1.42508	1.42508	1.42508	1	2.46831	2.46831	0.574922	0.425078	1.42508	3	28.4726	3.49793	2.01953
	1-SYBR	PMI	T老		0.163084	0.00462038	0.00462038	0.00266758	0.00266758	0.2949	0.0987776	0.0987776	0.0570293	0.0570293	0.351929	0.2949	0.0987776	0.0987776	0.23787	0.0570293	0.0570293	3	29.1859	0.0408734	0.0235983
	1-SYBR	PMI	T幼		0.606094	0.0488402	0.0488402	0.0281979	0.0281979	1.32157	0.382962	0.382962	0.221103	0.221103	1.54268	1.32157	0.382962	0.382962	1.10047	0.221103	0.221103	3	27.2919	0.116255	0.06712
	1-SYBR	PMI	T中		1	0.143544	0.143544	0.0828751	0.0828751	1	0.48433	0.48433	0.279628	0.279628	1.27963	1	0.48433	0.48433	0.720372	0.279628	0.279628	3	26.5695	0.20709	0.119564
	1-SYBR	PMM	T老		0.172673	0.0249974	0.0249974	0.0144322	0.0144322	0.312239	0.113592	0.113592	0.0655823	0.0655823	0.377822	0.312239	0.113592	0.113592	0.246657	0.0655823	0.0655823	3	25.2062	0.208855	0.120582
	1-SYBR	PMM	T幼		0.433413	0.0937454	0.0937454	0.0541239	0.0541239	0.945048	0.333136	0.333136	0.192336	0.192336	1.13738	0.945048	0.333136	0.333136	0.752711	0.192336	0.192336	3	23.8785	0.312049	0.180161
	1-SYBR	PMM	T中		1	0.154538	0.154538	0.0892228	0.0892228	1	0.487702	0.487702	0.281575	0.281575	1.28157	1	0.487702	0.487702	0.718425	0.281575	0.281575	3	22.6723	0.222952	0.128721
	Multiple	TEF	T老		0.553015	0.184571	0.184571	0.0615235	0.0615235													9	27.4058	0.481504	0.160501
	Multiple	TEF	T幼		0.458615	0.127655	0.127655	0.0425515	0.0425515													9	27.6759	0.401571	0.133857
	Multiple	TEF	T中		1	0.46257	0.46257	0.15419	0.15419													9	26.5512	0.667348	0.222449
[truncated: 3 more columns]

## Sheet: Sheet2
T-ASA	吸光度	X		平均	标准误		ASA			平均	标准误		DHA		ASA/DHA	平均	标准误
T老	0.5305	0.118505	15.8006	16.5763	0.672147	c	0.3239	0.0915249	10.1512	11.7196	0.684124	c
	0.458	0.102609	13.6812				0.2696	0.0761338	9.27438
	0.5711	0.127406	16.9875				0.2464	0.0695578	12.2033				4.78418	a	2.55077	2.26014	0.411016	b
	0.5695	0.127055	16.9407				0.2983	0.0842687	11.2358				5.7049		1.9695
T中	0.6493	0.144552	19.2736	25.2782	0.164303	b	0.6414	0.181519	25.8844	22.0231	0.444629	b
	0.9613	0.212958	25.3944				0.5792	0.163889	22.6519				2.74246	b	8.03042	7.62346	0.575521	a
	0.7139	0.158715	25.162				0.6859	0.194133	22.0231				3.1389		7.21651
	0.7963	0.176781	22.5708				0.6049	0.171173	24.2026
T幼	0.8452	0.187503	25.0004	28.0655	0.245986	a	0.5415	0.153203	22.0937	24.6542	0.195082	a
	0.9441	0.209187	27.8915				0.6497	0.183872	24.5163				3.37529	b	7.26344	7.22762	0.0506643	a
	0.956	0.211796	28.2394				0.657	0.185941	24.7921				3.44728		7.19179
	0.8156	0.181013	24.1351				0.5856	0.165703	20.4271
	T-ASA		ASA		DHA		ASA/DHA
old leaves	16.5763	0.672147	11.7196	0.684124	4.85671	0.336073	2.26014	0.411016
mature leaves	25.2782	0.164303	22.3375	0.444629	2.94068	0.0821517	7.62346	0.575521
young leaves	28.0655	0.245986	24.6542	0.195082	3.41129	0.122993	7.22762	0.0506643

## Sheet: Sheet3
old	0.7474	0.16606	22.1413	20.1096		0.4072	0.115136	15.3515	14.4218		5.68786
	0.6707	0.149244	19.8991			0.3461	0.0978175	13.0423
	0.655	0.145801	19.4402			0.3707	0.10479	13.972
	0.6385	0.142184	18.9578			0.4064	0.114909	15.3212
mature	0.8491	0.188358	25.1144	23.0863		0.4032	0.114002	15.2003	15.3553		7.73106
	0.6782	0.150888	20.1184			0.4857	0.137387	18.3182
	0.767	0.170357	22.7143			0.3621	0.102353	13.647
	0.8246	0.182986	24.3982			0.3782	0.106916	14.2555
young	1.1516	0.254681	33.9575	36.7112		0.7651	0.216582	28.8776	29.8432		6.86809
	1.2509	0.276453	36.8603			0.8162	0.231066	30.8088
	1.2522	0.276738	36.8983
	1.3285	0.293466	39.1288
